# Supplementary material for: Feasibility study of three‐dimensional dose prediction of esophageal cancer radiotherapy based on CGAN
Source: J Appl Clin Med Phys. 2026 Jul 7;27(7):e70683. doi: 10.1002/acm2.70683 (PMC13341968; doi:10.1002/acm2.70683)
Supplement: Supplementary file 2 — Supporting Information [file ACM2-27-e70683-s002.xlsx]

## Sheet: README
Section	Content
File purpose	Supplementary Table S1-Individual patient metrics supporting Table 7 (ablation study)
Abbreviation	Description
MAE	Mean Absolute Error computed on model output values normalized to [-1,1] (dimensionless)
RMSE	Root Mean Square Error computed on model output values normalized to [-1,1] (dimensionless)
Mean DSC	Mean Dice Similarity Coefficient averaged over 16 isodose levels (5 10 15 20 25 30 32 34 36 38 40 42 44 46 48 50 Gy)
DSC@40Gy	Dice Similarity Coefficient at the 40 Gy isodose surface
Models	Description
Baseline	U-Net without attention or dual path
Dual	dual-path only
AG	attention-gated only
AG-Dual	full model (dual-path + attention-gated)
Data source	Derived from the test set of 15 patients described in the main manuscript.
Verification	The mean ± standard deviation of each column matches the values reported in Table 7 (within rounding).

## Sheet: Baseline
Supplementary_Table_S1. Individual patient performance metrics for the four models compared in the ablation study (Baseline, Dual, AG, AG‑Dual)
Case	MAE	RMSE	Mean_DSC	DSC@40Gy
case1	0.03797	0.10623	0.6166	0.6101
case2	0.03839	0.11148	0.7361	0.6819
case3	0.07632	0.17133	0.6109	0.645
case4	0.04638	0.12703	0.6304	0.6866
case5	0.05571	0.14093	0.626	0.639
case6	0.03218	0.10128	0.6174	0.637
case7	0.03235	0.10139	0.7195	0.6877
case8	0.04605	0.12554	0.5982	0.5925
case9	0.06329	0.15283	0.5307	0.5801
case10	0.06339	0.1443	0.6085	0.6476
case11	0.0582	0.14522	0.5419	0.546
case12	0.04554	0.12852	0.7026	0.6638
case13	0.05326	0.13573	0.667	0.6472
case14	0.0327	0.09258	0.7198	0.7099
case15	0.05666	0.14237	0.6438	0.5977

## Sheet: Dual
Supplementary_Table_S1. Individual patient performance metrics for the four models compared in the ablation study (Baseline, Dual, AG, AG‑Dual)
Case	MAE	RMSE	Mean_DSC	DSC@40Gy
case1	0.04883	0.13687	0.7096	0.785
case2	0.0322	0.09889	0.8405	0.8356
case3	0.06584	0.16426	0.7248	0.8205
case4	0.05027	0.1434	0.7364	0.8803
case5	0.0581	0.15772	0.7183	0.8243
case6	0.03354	0.10536	0.7423	0.8115
case7	0.03382	0.10883	0.8111	0.8445
case8	0.05607	0.14925	0.7222	0.7797
case9	0.06514	0.17069	0.6537	0.8022
case10	0.06259	0.15682	0.7331	0.8598
case11	0.05682	0.14156	0.6954	0.7632
case12	0.04463	0.1274	0.8098	0.8363
case13	0.04886	0.12641	0.7941	0.8275
case14	0.04136	0.11825	0.7701	0.8367
case15	0.04553	0.1233	0.7851	0.7651

## Sheet: AG
Supplementary_Table_S1. Individual patient performance metrics for the four models compared in the ablation study (Baseline, Dual, AG, AG‑Dual)
Case	MAE	RMSE	Mean_DSC	DSC@40Gy
case1	0.043	0.15479	0.7077	0.6941
case2	0.03811	0.15287	0.7899	0.7446
case3	0.07502	0.19842	0.6783	0.7217
case4	0.05849	0.18641	0.665	0.726
case5	0.05978	0.18356	0.696	0.7232
case6	0.03586	0.14912	0.7217	0.7126
case7	0.03759	0.15333	0.7733	0.7572
case8	0.05187	0.16911	0.7032	0.6918
case9	0.07001	0.19776	0.6325	0.67
case10	0.07223	0.19481	0.6599	0.7045
case11	0.05597	0.17114	0.6656	0.6529
case12	0.05061	0.17133	0.7685	0.7553
case13	0.05201	0.16551	0.7395	0.7252
case14	0.03757	0.14931	0.7568	0.7562
case15	0.05357	0.16873	0.7211	0.6804

## Sheet: AG-Dual
Supplementary_Table_S1. Individual patient performance metrics for the four models compared in the ablation study (Baseline, Dual, AG, AG‑Dual)
Case	MAE	RMSE	Mean_DSC	DSC@40Gy
case1	0.03685	0.09848	0.7258	0.8179
case2	0.02465	0.07047	0.8874	0.9034
case3	0.06461	0.1389	0.7854	0.8317
case4	0.04914	0.13622	0.7004	0.8303
case5	0.05034	0.13109	0.7463	0.8457
case6	0.02918	0.08807	0.7366	0.8648
case7	0.02626	0.07712	0.8339	0.8993
case8	0.04437	0.11608	0.7328	0.8584
case9	0.06568	0.16256	0.6216	0.7986
case10	0.06737	0.1557	0.669	0.8053
case11	0.0437	0.10697	0.755	0.8887
case12	0.03824	0.10146	0.817	0.893
case13	0.04104	0.09958	0.8021	0.8837
case14	0.03557	0.10041	0.7822	0.8075
case15	0.04096	0.10182	0.8368	0.8722
